# Supplementary material for: High-plex protein and whole transcriptome co-mapping at cellular resolution with spatial CITE-seq
Source: Nat Biotechnol. 2023 Feb 23;41(10):1405–9. doi: 10.1038/s41587-023-01676-0 (PMC10567548; doi:10.1038/s41587-023-01676-0)
Supplement: Supplementary file 2 — DNA barcodes used in this study. [file 41587_2023_1676_MOESM2_ESM.xlsx]

## Sheet: BarcodeA
Barcode A	Sequence
Barcode A-1	/5Phos/AGGCCAGAGCATTCGAACGTGATTTTTTTTTTTTTTTTVN
Barcode A-2	/5Phos/AGGCCAGAGCATTCGAAACATCGTTTTTTTTTTTTTTTVN
Barcode A-3	/5Phos/AGGCCAGAGCATTCGATGCCTAATTTTTTTTTTTTTTTVN
Barcode A-4	/5Phos/AGGCCAGAGCATTCGAGTGGTCATTTTTTTTTTTTTTTVN
Barcode A-5	/5Phos/AGGCCAGAGCATTCGACCACTGTTTTTTTTTTTTTTTTVN
Barcode A-6	/5Phos/AGGCCAGAGCATTCGACATTGGCTTTTTTTTTTTTTTTVN
Barcode A-7	/5Phos/AGGCCAGAGCATTCGCAGATCTGTTTTTTTTTTTTTTTVN
Barcode A-8	/5Phos/AGGCCAGAGCATTCGCATCAAGTTTTTTTTTTTTTTTTVN
Barcode A-9	/5Phos/AGGCCAGAGCATTCGCGCTGATCTTTTTTTTTTTTTTTVN
Barcode A-10	/5Phos/AGGCCAGAGCATTCGACAAGCTATTTTTTTTTTTTTTTVN
Barcode A-11	/5Phos/AGGCCAGAGCATTCGCTGTAGCCTTTTTTTTTTTTTTTVN
Barcode A-12	/5Phos/AGGCCAGAGCATTCGAGTACAAGTTTTTTTTTTTTTTTVN
Barcode A-13	/5Phos/AGGCCAGAGCATTCGAACAACCATTTTTTTTTTTTTTTVN
Barcode A-14	/5Phos/AGGCCAGAGCATTCGAACCGAGATTTTTTTTTTTTTTTVN
Barcode A-15	/5Phos/AGGCCAGAGCATTCGAACGCTTATTTTTTTTTTTTTTTVN
Barcode A-16	/5Phos/AGGCCAGAGCATTCGAAGACGGATTTTTTTTTTTTTTTVN
Barcode A-17	/5Phos/AGGCCAGAGCATTCGAAGGTACATTTTTTTTTTTTTTTVN
Barcode A-18	/5Phos/AGGCCAGAGCATTCGACACAGAATTTTTTTTTTTTTTTVN
Barcode A-19	/5Phos/AGGCCAGAGCATTCGACAGCAGATTTTTTTTTTTTTTTVN
Barcode A-20	/5Phos/AGGCCAGAGCATTCGACCTCCAATTTTTTTTTTTTTTTVN
Barcode A-21	/5Phos/AGGCCAGAGCATTCGACGCTCGATTTTTTTTTTTTTTTVN
Barcode A-22	/5Phos/AGGCCAGAGCATTCGACGTATCATTTTTTTTTTTTTTTVN
Barcode A-23	/5Phos/AGGCCAGAGCATTCGACTATGCATTTTTTTTTTTTTTTVN
Barcode A-24	/5Phos/AGGCCAGAGCATTCGAGAGTCAATTTTTTTTTTTTTTTVN
Barcode A-25	/5Phos/AGGCCAGAGCATTCGAGATCGCATTTTTTTTTTTTTTTVN
Barcode A-26	/5Phos/AGGCCAGAGCATTCGAGCAGGAATTTTTTTTTTTTTTTVN
Barcode A-27	/5Phos/AGGCCAGAGCATTCGAGTCACTATTTTTTTTTTTTTTTVN
Barcode A-28	/5Phos/AGGCCAGAGCATTCGATCCTGTATTTTTTTTTTTTTTTVN
Barcode A-29	/5Phos/AGGCCAGAGCATTCGATTGAGGATTTTTTTTTTTTTTTVN
Barcode A-30	/5Phos/AGGCCAGAGCATTCGCAACCACATTTTTTTTTTTTTTTVN
Barcode A-31	/5Phos/AGGCCAGAGCATTCGGACTAGTATTTTTTTTTTTTTTTVN
Barcode A-32	/5Phos/AGGCCAGAGCATTCGCAATGGAATTTTTTTTTTTTTTTVN
Barcode A-33	/5Phos/AGGCCAGAGCATTCGCACTTCGATTTTTTTTTTTTTTTVN
Barcode A-34	/5Phos/AGGCCAGAGCATTCGCAGCGTTATTTTTTTTTTTTTTTVN
Barcode A-35	/5Phos/AGGCCAGAGCATTCGCATACCAATTTTTTTTTTTTTTTVN
Barcode A-36	/5Phos/AGGCCAGAGCATTCGCCAGTTCATTTTTTTTTTTTTTTVN
Barcode A-37	/5Phos/AGGCCAGAGCATTCGCCGAAGTATTTTTTTTTTTTTTTVN
Barcode A-38	/5Phos/AGGCCAGAGCATTCGCCGTGAGATTTTTTTTTTTTTTTVN
Barcode A-39	/5Phos/AGGCCAGAGCATTCGCCTCCTGATTTTTTTTTTTTTTTVN
Barcode A-40	/5Phos/AGGCCAGAGCATTCGCGAACTTATTTTTTTTTTTTTTTVN
Barcode A-41	/5Phos/AGGCCAGAGCATTCGCGACTGGATTTTTTTTTTTTTTTVN
Barcode A-42	/5Phos/AGGCCAGAGCATTCGCGCATACATTTTTTTTTTTTTTTVN
Barcode A-43	/5Phos/AGGCCAGAGCATTCGCTCAATGATTTTTTTTTTTTTTTVN
Barcode A-44	/5Phos/AGGCCAGAGCATTCGCTGAGCCATTTTTTTTTTTTTTTVN
Barcode A-45	/5Phos/AGGCCAGAGCATTCGCTGGCATATTTTTTTTTTTTTTTVN
Barcode A-46	/5Phos/AGGCCAGAGCATTCGGAATCTGATTTTTTTTTTTTTTTVN
Barcode A-47	/5Phos/AGGCCAGAGCATTCGCAAGACTATTTTTTTTTTTTTTTVN
Barcode A-48	/5Phos/AGGCCAGAGCATTCGGAGCTGAATTTTTTTTTTTTTTTVN
Barcode A-49	/5Phos/AGGCCAGAGCATTCGGATAGACATTTTTTTTTTTTTTTVN
Barcode A-50	/5Phos/AGGCCAGAGCATTCGGCCACATATTTTTTTTTTTTTTTVN

## Sheet: BarcodeB
Barcode B (Ligation to Barcode A in 2nd PDMS chip)	Sequence
Barcode B-1	/5Biosg/CAAGCGTTGGCTTCTCGCATCTNNNNNNNNNNAACGTGATATCCACGTGCTTGAG
Barcode B-2	/5Biosg/CAAGCGTTGGCTTCTCGCATCTNNNNNNNNNNAAACATCGATCCACGTGCTTGAG
Barcode B-3	/5Biosg/CAAGCGTTGGCTTCTCGCATCTNNNNNNNNNNATGCCTAAATCCACGTGCTTGAG
Barcode B-4	/5Biosg/CAAGCGTTGGCTTCTCGCATCTNNNNNNNNNNAGTGGTCAATCCACGTGCTTGAG
Barcode B-5	/5Biosg/CAAGCGTTGGCTTCTCGCATCTNNNNNNNNNNACCACTGTATCCACGTGCTTGAG
Barcode B-6	/5Biosg/CAAGCGTTGGCTTCTCGCATCTNNNNNNNNNNACATTGGCATCCACGTGCTTGAG
Barcode B-7	/5Biosg/CAAGCGTTGGCTTCTCGCATCTNNNNNNNNNNCAGATCTGATCCACGTGCTTGAG
Barcode B-8	/5Biosg/CAAGCGTTGGCTTCTCGCATCTNNNNNNNNNNCATCAAGTATCCACGTGCTTGAG
Barcode B-9	/5Biosg/CAAGCGTTGGCTTCTCGCATCTNNNNNNNNNNCGCTGATCATCCACGTGCTTGAG
Barcode B-10	/5Biosg/CAAGCGTTGGCTTCTCGCATCTNNNNNNNNNNACAAGCTAATCCACGTGCTTGAG
Barcode B-11	/5Biosg/CAAGCGTTGGCTTCTCGCATCTNNNNNNNNNNCTGTAGCCATCCACGTGCTTGAG
Barcode B-12	/5Biosg/CAAGCGTTGGCTTCTCGCATCTNNNNNNNNNNAGTACAAGATCCACGTGCTTGAG
Barcode B-13	/5Biosg/CAAGCGTTGGCTTCTCGCATCTNNNNNNNNNNAACAACCAATCCACGTGCTTGAG
Barcode B-14	/5Biosg/CAAGCGTTGGCTTCTCGCATCTNNNNNNNNNNAACCGAGAATCCACGTGCTTGAG
Barcode B-15	/5Biosg/CAAGCGTTGGCTTCTCGCATCTNNNNNNNNNNAACGCTTAATCCACGTGCTTGAG
Barcode B-16	/5Biosg/CAAGCGTTGGCTTCTCGCATCTNNNNNNNNNNAAGACGGAATCCACGTGCTTGAG
Barcode B-17	/5Biosg/CAAGCGTTGGCTTCTCGCATCTNNNNNNNNNNAAGGTACAATCCACGTGCTTGAG
Barcode B-18	/5Biosg/CAAGCGTTGGCTTCTCGCATCTNNNNNNNNNNACACAGAAATCCACGTGCTTGAG
Barcode B-19	/5Biosg/CAAGCGTTGGCTTCTCGCATCTNNNNNNNNNNACAGCAGAATCCACGTGCTTGAG
Barcode B-20	/5Biosg/CAAGCGTTGGCTTCTCGCATCTNNNNNNNNNNACCTCCAAATCCACGTGCTTGAG
Barcode B-21	/5Biosg/CAAGCGTTGGCTTCTCGCATCTNNNNNNNNNNACGCTCGAATCCACGTGCTTGAG
Barcode B-22	/5Biosg/CAAGCGTTGGCTTCTCGCATCTNNNNNNNNNNACGTATCAATCCACGTGCTTGAG
Barcode B-23	/5Biosg/CAAGCGTTGGCTTCTCGCATCTNNNNNNNNNNACTATGCAATCCACGTGCTTGAG
Barcode B-24	/5Biosg/CAAGCGTTGGCTTCTCGCATCTNNNNNNNNNNAGAGTCAAATCCACGTGCTTGAG
Barcode B-25	/5Biosg/CAAGCGTTGGCTTCTCGCATCTNNNNNNNNNNAGATCGCAATCCACGTGCTTGAG
Barcode B-26	/5Biosg/CAAGCGTTGGCTTCTCGCATCTNNNNNNNNNNAGCAGGAAATCCACGTGCTTGAG
Barcode B-27	/5Biosg/CAAGCGTTGGCTTCTCGCATCTNNNNNNNNNNAGTCACTAATCCACGTGCTTGAG
Barcode B-28	/5Biosg/CAAGCGTTGGCTTCTCGCATCTNNNNNNNNNNATCCTGTAATCCACGTGCTTGAG
Barcode B-29	/5Biosg/CAAGCGTTGGCTTCTCGCATCTNNNNNNNNNNATTGAGGAATCCACGTGCTTGAG
Barcode B-30	/5Biosg/CAAGCGTTGGCTTCTCGCATCTNNNNNNNNNNCAACCACAATCCACGTGCTTGAG
Barcode B-31	/5Biosg/CAAGCGTTGGCTTCTCGCATCTNNNNNNNNNNGACTAGTAATCCACGTGCTTGAG
Barcode B-32	/5Biosg/CAAGCGTTGGCTTCTCGCATCTNNNNNNNNNNCAATGGAAATCCACGTGCTTGAG
Barcode B-33	/5Biosg/CAAGCGTTGGCTTCTCGCATCTNNNNNNNNNNCACTTCGAATCCACGTGCTTGAG
Barcode B-34	/5Biosg/CAAGCGTTGGCTTCTCGCATCTNNNNNNNNNNCAGCGTTAATCCACGTGCTTGAG
Barcode B-35	/5Biosg/CAAGCGTTGGCTTCTCGCATCTNNNNNNNNNNCATACCAAATCCACGTGCTTGAG
Barcode B-36	/5Biosg/CAAGCGTTGGCTTCTCGCATCTNNNNNNNNNNCCAGTTCAATCCACGTGCTTGAG
Barcode B-37	/5Biosg/CAAGCGTTGGCTTCTCGCATCTNNNNNNNNNNCCGAAGTAATCCACGTGCTTGAG
Barcode B-38	/5Biosg/CAAGCGTTGGCTTCTCGCATCTNNNNNNNNNNCCGTGAGAATCCACGTGCTTGAG
Barcode B-39	/5Biosg/CAAGCGTTGGCTTCTCGCATCTNNNNNNNNNNCCTCCTGAATCCACGTGCTTGAG
Barcode B-40	/5Biosg/CAAGCGTTGGCTTCTCGCATCTNNNNNNNNNNCGAACTTAATCCACGTGCTTGAG
Barcode B-41	/5Biosg/CAAGCGTTGGCTTCTCGCATCTNNNNNNNNNNCGACTGGAATCCACGTGCTTGAG
Barcode B-42	/5Biosg/CAAGCGTTGGCTTCTCGCATCTNNNNNNNNNNCGCATACAATCCACGTGCTTGAG
Barcode B-43	/5Biosg/CAAGCGTTGGCTTCTCGCATCTNNNNNNNNNNCTCAATGAATCCACGTGCTTGAG
Barcode B-44	/5Biosg/CAAGCGTTGGCTTCTCGCATCTNNNNNNNNNNCTGAGCCAATCCACGTGCTTGAG
Barcode B-45	/5Biosg/CAAGCGTTGGCTTCTCGCATCTNNNNNNNNNNCTGGCATAATCCACGTGCTTGAG
Barcode B-46	/5Biosg/CAAGCGTTGGCTTCTCGCATCTNNNNNNNNNNGAATCTGAATCCACGTGCTTGAG
Barcode B-47	/5Biosg/CAAGCGTTGGCTTCTCGCATCTNNNNNNNNNNCAAGACTAATCCACGTGCTTGAG
Barcode B-48	/5Biosg/CAAGCGTTGGCTTCTCGCATCTNNNNNNNNNNGAGCTGAAATCCACGTGCTTGAG
Barcode B-49	/5Biosg/CAAGCGTTGGCTTCTCGCATCTNNNNNNNNNNGATAGACAATCCACGTGCTTGAG
Barcode B-50	/5Biosg/CAAGCGTTGGCTTCTCGCATCTNNNNNNNNNNGCCACATAATCCACGTGCTTGAG
