# Supplementary material for: High-plex protein and whole transcriptome co-mapping at cellular resolution with spatial CITE-seq
Source: Nat Biotechnol. 2023 Feb 23;41(10):1405–9. doi: 10.1038/s41587-023-01676-0 (PMC10567548; doi:10.1038/s41587-023-01676-0)
Supplement: Supplementary file 3 — Antibodies used in this study. [file 41587_2023_1676_MOESM3_ESM.xlsx]

## Sheet: HUMAN_273
DNA_ID	Target	Barcode
A0162	anti-human CD64	AAGTATGCCCTACGA
A0164	anti-human CD1d	TCGAGTCGCTTATCA
A0020	anti-human CD270 (HVEM, TR2)	TGATAGAAACAGACC
A0830	anti-human CD319 (CRACC)	AGTATGCCATGTCTT
A0054	anti-human CD34	GCAGAAATCTCCCTT
A0101	anti-human CD335 (NKp46)	ACAATTTGAACAGCG
A0397	anti-human CD193 (CCR3)	ACCAATCCTTTCGTC
A0060	anti-human CD90 (Thy1)	GCATTGTACGATTCA
A0061	anti-human CD117 (c-kit)	AGACTAATAGCTGAC
A0360	anti-human CD357 (GITR)	ACCTTTCGACACTCG
A0027	anti-human CD70	CGCGAACATAAGAAG
A0215	anti-human CD268 (BAFF-R)	CGAAGTCGATCCGTA
A0021	anti-human CD252 (OX40L)	TTTAGTGATCCGACT
A0152	anti-human CD223 (LAG-3)	CATTTGTCTGCCGGT
A0406	anti-human CD304 (Neuropilin-1)	GGACTAAGTTTCGTT
A0366	anti-human CD184 (CXCR4)	TCAGGTCCTTTCAAC
A0205	anti-human CD206 (MMR)	TCAGAACGTCTAACT
A0591	anti-human LOX-1	ACCCTTTACCGAATA
A0129	anti-human CD140b (PDGFRβ)	CAATGGTTCACTGCC
A0056	anti-human CD269 (BCMA)	CAGATGATCCACCAT
A0247	anti-human CD267 (TACI)	AGTGATGGAGCGAAC
A0165	anti-human CD314 (NKG2D)	CGTGTTTGTTCCTCA
A0387	anti-human TSLPR (TSLP-R)	CAGTCCTCTCTGTCA
A0863	anti-human CD257 (BAFF, BLYS)	CAGAGCACCCATTAA
A0370	anti-human CD303 (BDCA-2)	GAGATGTCCGAATTT
A0032	anti-human CD154	GCTAGATAGATGCAA
A0008	anti-human CD273 (B7-DC, PD-L2)	TCAACGCTTGGCTAG
A0007	anti-human CD274 (B7-H1, PD-L1)	GTTGTCCGACAATAC
A0005	anti-human CD80	ACGAATCAATCTGTG
A0100	anti-human CD20	TTCTGGGTCCCTAGA
A0057	anti-human β2-microglobulin	CAGCCCGATTAAGGT
A0845	anti-human CD99	ACCCGTCCCTAAGAA
A0581	anti-human TCR Vα7.2	TACGAGCAGTATTCA
A0918	anti-human HLA-E	GAGTCGAGAAATCAT
A0083	anti-human CD16	AAGTTCACTCTTTGC
A0828	anti-human CD307d (FcRL4)	CGATTTGATCTGCCT
A0355	anti-human CD137 (4-1BB)	CAGTAAGTTCGGGAC
A0047	anti-human CD56	TCCTTTCCTGATAGG
A0829	anti-human CD307e (FcRL5)	TCACGCAGTCCTCAA
A0853	anti-human CLEC12A	CATTAGAGTCTGCCA
A0407	anti-human CD36	TTCTTTGCCTTGCCA
A0373	anti-human CD81 (TAPA-1)	GTATCCTTCCTTGGC
A0031	anti-human CD40	CTCAGATGGAGTATG
A0022	anti-human CD137L (4-1BB Ligand)	ATTCGCCTTACGCAA
A0166	anti-human CD66b	AGCTGTAAGTTTCGG
A0902	anti-human CD328 (Siglec-7)	CTTAGCATTTCACTG
A0135	anti-human CD324 (E-Cadherin)	ATCCTTCTCCCTTTC
A0584	anti-human TCR Vα24-Jα18 (iNKT cell)	AACTTCTGTGGTAGC
A0064	anti-human CD123	CTTCACTCTGTCAGG
A0206	anti-human CD169 (Sialoadhesin, Siglec-1)	TACTCAGCGTGTTTG
A0901	anti-human GARP (LRRC32)	AGGTATGGTAGAGTA
A0399	anti-human CD204	TAGCGAGCCAGATGT
A0362	anti-human CD309 (VEGFR2)	TTCACGCAGTAAGAT
A0207	anti-human CD370 (CLEC9A/DNGR1)	CTGCATTTCAGTAAG
A0123	anti-human CD326 (Ep-CAM)	TTCCGAGCAAGTATC
A0597	anti-human CD209 (DC-SIGN)	TCACTGGACACTTAA
A0576	anti-human CD49d	CCATTCAACTTCCGG
A0390	anti-human CD127 (IL-7Rα)	GTGTGTTGTCCTATG
A0176	anti-human CD39	TTACCTGGTATCCGT
A0870	anti-human CD150 (SLAM)	GTCATTGTATGTCTG
A0089	anti-human TIGIT (VSTM3)	TTGCTTACCGCCAGA
A0577	anti-human CD73 (Ecto-5'-nucleotidase)	CAGTTCCTCAGTTCG
A0352	anti-human FcεRIα	CTCGTTTCCGTATCG
A0218	anti-human CD62P (P-Selectin)	CCTTCCGTATCCCTT
A0920	anti-human CD82	TCCCACTTCCGCTTT
A0139	anti-human TCR γ/δ	CTTCCGATTCATTCA
A0583	anti-human TCR Vγ9	AAGTGATGGTATCTG
A0582	anti-human TCR Vδ2	TCAGTCAGATGGTAT
A0396	anti-human CD26	GGTGGCTAGATAATG
A0944	anti-human CD101 (BB27)	CTACTTCCCTGTCAA
A0899	anti-human HLA-A2	GAACATTTCCGACAA
A0085	anti-human CD25	TTTGTCCTGTACGCC
A0158	anti-human CD134 (OX40)	AACCCACCGTTGTTA
A0145	anti-human CD103 (Integrin αE)	GACCTCATTGTGAAT
A0029	anti-human CD48	CTACGACGTAGAAGA
A0102	anti-human CD294 (CRTH2)	TGTTTACGAGAGCCC
A0151	anti-human CD152 (CTLA-4)	ATGGTTCACGTAATC
A0181	anti-human CD21	AACCTAGTAGTTCGG
A0400	anti-human CD144 (VE-Cadherin)	TCCACTCATTCTGTA
A0028	anti-human CD30	TCAGGGTGTGCTGTA
A0189	anti-human CD244 (2B4)	TCGCTTGGATGGTAG
A0171	anti-human/mouse/rat CD278 (ICOS)	CGCGCACCCATTAAA
A0187	anti-human CD79b (Igβ)	ATTCTTCAACCGAAG
A0026	anti-human CD47	GCATTCTGTCACCTA
A0386	anti-human CD28	TGAGAACGACCCTAA
A0066	anti-human CD7	TGGATTCCCGGACTT
A0394	anti-human CD71	CCGTGTTCCTCATTA
A0831	anti-human CD138 (Syndecan-1)	GTATAGACCAAAGCC
A0147	anti-human CD62L	GTCCCTGCAACTTGA
A0156	anti-human CD95 (Fas)	CCAGCTCATTAGAGC
A0867	anti-human CD94	CTTTCCGGTCCTACA
A0592	anti-human CD158b (KIR2DL2/L3, NKAT2)	GACCCGTAGTTTGAT
A0599	anti-human CD158e1 (KIR3DL1, NKB1)	GGACGCTTTCCTTGA
A0167	anti-human CD35	ACTTCCGTCGATCTT
A0897	anti-human CD23	TCTGTATAACCGTCT
A0088	anti-human CD279 (PD-1)	ACAGCGCCGTATTTA
A0169	anti-human CD366 (Tim-3)	TGTCCTACCCAACTT
A0214	anti-human/mouse integrin β7	TCCTTGGATGTACCG
A0146	anti-human CD69	GTCTCTTGGCTTAAA
A0142	anti-human CD32	GCTTCCGAATTACCG
A0140	anti-human CD183 (CXCR3)	GCGATGGTAGATTAT
A0143	anti-human CD196 (CCR6)	GATCCCTTTGTCACT
A0148	anti-human CD197 (CCR7)	AGTTCAGTCAACCGA
A0363	anti-human CD124 (IL-4Rα)	CCGTCCTGATAGATG
A0358	anti-human CD163	GCTTCTCCTTCCTTA
A0896	anti-human CD85j (ILT2)	CCTTGTGAGGCTATG
A0070	anti-human/mouse CD49f	TTCCGAGGATGATCT
A0908	anti-human TCR Vβ13.1	TTATGGACGTATGGT
A0155	anti-human CD107a (LAMP-1)	CAGCCCACTGCAATA
A0217	anti-human CD54	CTGATAGACTTGAGT
A0359	anti-human CD83	CCACTCATTTCCGGT
A0063	anti-human CD45RA	TCAATCCTTCCGCTT
A0062	anti-human CD10	CAGCCATTCATTAGG
A0402	anti-human CD1a	GATCGTGTTGTGTTA
A0033	anti-human CD52	CTTTGTACGAGCAAA
A0050	anti-human CD19	CTGGGCAATTACTCG
A0353	anti-human CD41	ACGTTGTGGCCTTGT
A0196	anti-human CD235ab	GCTCCTTTACACGTA
A0389	anti-human CD38	TGTACCCGCTTGTGA
A0149	anti-human CD161	GTACGCAGTCCTTCT
A0420	anti-human CD158 (KIR2DL1/S1/S3/S5)	TATCAACCAACGCTT
A0384	anti-human IgD	CAGTCTCCGTAGAGT
A0073	anti-mouse/human CD44	TGGCTTCAGGTCCTA
A0224	anti-human TCR α/β	CGTAACGTAGAGCGA
A0006	anti-human CD86	GTCTTTGTCAGTGCA
A0144	anti-human CD185 (CXCR5)	AATTCAACCGTCGCC
A0141	anti-human CD195 (CCR5)	CCAAAGTAAGAGCCA
A0179	anti-human CX3CR1	AGTATCGTCTCTGGG
A0160	anti-human CD1c	GAGCTACTTCACTCG
A0159	anti-human HLA-DR	AATAGCGAGCAAGTA
A0900	anti-human CD198 (CCR8)	AGCCCGGATGTATTT
A0071	anti-human CD194 (CCR4)	AGCTTACCTGCACGA
A0375	anti-human IgG Fc	CTGGAGCGATTAGAA
A0895	anti-mouse/human Mac-2 (Galectin-3)	GATGCAATTAGCCGG
A0081	anti-human CD14	TCTCAGACCTCCGTA
A0163	anti-human CD141 (Thrombomodulin)	GGATAACCGCGCTTT
A0374	anti-human CD98	GCACCAACAGCCATT
A0894	anti-human Ig light chain κ	AGCTCAGCCAGTATG
A0898	anti-human Ig light chain λ	CAGCCAGTAAGTCAC
A0136	anti-human IgM	TAGCGAGCCCGTATA
A0356	anti-human CD254 (TRANCE, RANKL)	TCCGTGTTAGTTTGT
A0170	anti-human CD272 (BTLA)	GTTATTGGACTAAGG
A0395	anti-human B7-H4	TGTATGTCTGCCTTG
A0180	anti-human CD24	AGATTCCTTCGTGTT
A0091	Mouse IgG2a, κ isotype Ctrl	CTCCTACCTAAACTG
A0090	Mouse IgG1, κ isotype Ctrl	GCCGGACGACATTAA
A0092	Mouse IgG2b, κ isotype Ctrl	ATATGTATCACGCGA
A0127	anti-Human Podoplanin	GGTTACTCGTTGTGT
A0175	anti-human CD96 (TACTILE)	TGGCCTATAAATGGT
A0590	anti-human CD305 (LAIR1)	ATTTCCATTCCCTGT
A0177	anti-human CD178 (Fas-L)	CCGGTCCTCTGTATT
A0154	anti-human CD27	GCACTCCTGCATGTA
A0371	anti-human CD49b	GCTTTCTTCAGTATG
A0134	anti-human CD146	CCTTGGATAACATCA
A0801	anti-human CD337 (NKp30)	AAAGTCACTCTGCCG
A0802	anti-human CD336 (NKp44)	GGGCAATTAGCGAGT
A0052	anti-human CD33	TAACTCAGGGCCTAT
A0168	anti-human CD57 Recombinant	AACTCCCTATGGAGG
A0072	anti-human CD4	TGTTCCCGCTCAACT
A0095	Rat IgG2b, κ Isotype Ctrl	GATTCTTGACGACCT
A0208	anti-human XCR1	AAGACGCATGTCAAC
A0594	anti-human CD133	GTAAGACGCCTATGC
A0153	anti-human KLRG1 (MAFA)	CTTATTTCCTGCCCT
A0393	anti-human CD22	GGGTTGTTGTCTTTG
A0053	anti-human CD11c	TACGCCTATAACTTG
A0046	anti-human CD8	GCGCAACTTGATGAT
A0023	anti-human CD155 (PVR)	ATCACATCGTTGCCA
A0245	anti-human CD106	TCACAGTTCCTTGGA
A0385	anti-human CD18	TATTGGGACACTTCT
A0367	anti-human CD2	TACGATTTGTCAGGG
A0369	anti-human CD29	GTATTCCCTCAGTCA
A0185	anti-human CD11a	TATATCCTTGTGAGC
A0174	anti-human CD58 (LFA-3)	GTTCCTATGGACGAC
A0246	anti-human CD122 (IL-2Rβ)	TCATTTCCTCCGATT
A0024	anti-human CD112 (Nectin-2)	AACCTTCCGTCTAAG
A0087	anti-human CD45RO	CTCCGAATCATGTTG
A0034	anti-human CD3	CTCATTGTAACTCCT
A0138	anti-human CD5	CATTAACGGGATGCC
A0600	anti-human CD158f (KIR2DL5)	AAAGTGATGCCACTG
A0058	anti-human HLA-A,B,C	TATGCGAGGCTTATC
A0392	anti-human CD15 (SSEA-1)	TCACCAGTACCTAGT
A0124	anti-human CD31	ACCTTTATGCCACGG
A0010	anti-human CD276 (B7-H3)	GACTGGGAGGGTATT
A0016	anti-human Galectin-9	ACTCACTGGAGTCTC
A0048	anti-human CD45	TCCCTTGCGATTTAC
A0068	anti-human CD105	ATCGTCGAGAGCTAG
A0069	anti-human CD201 (EPCR)	GTTTCCTTGACCAAG
A0103	anti-mouse/human CD45R/B220	CCTACACCTCATAAT
A0128	anti-human CD140a (PDGFRα)	ATGCGCCGAGAATTA
A0131	anti-human Cadherin 11	CGTTGCCATTAACCA
A0132	anti-human EGFR	GCTTAACATTGGCAC
A0133	anti-human CD340 (erbB2/HER-2)	CTGTAGCCGCCTATT
A0161	anti-human CD11b	GACAAGTGATCTGCA
A0172	anti-human CD275 (B7-H2, B7-RP1, ICOSL)	GTTAGTGTTAGCTTG
A0213	anti-human Notch 1	AATCTGTAGTGCGTT
A0216	anti-human CD42b	TCCTAGTACCGAAGT
A0219	anti-human CD119 (IFN-γ R α chain)	TGTGTATTCCCTTGT
A0233	anti-human Notch 3	CTATTGGACGTATCT
A0236	Rat IgG1, κ isotype Ctrl	ATCAGATGCCCTCAT
A0237	Rat IgG1, λ Isotype Ctrl	GGGAGCGATTCAACT
A0238	Rat IgG2a, κ Isotype Ctrl	AAGTCAGGTTCGTTT
A0240	Rat IgG2c, κ Isotype Ctrl	TCCAGGCTAGTCATT
A0241	Armenian Hamster IgG Isotype Ctrl	CCTGTCATTAAGACT
A0242	anti-human CD192 (CCR2)	GAGTTCCCTTACCTG
A0244	anti-human CD102 (ICAM-2)	TGACCTTCCTCTCCT
A0248	anti-human CD62E	CTCCCTGTGGCTTAA
A0351	anti-human CD135 (Flt-3/Flk-2)	CAGTAGATGGAGCAT
A0357	anti-human CD43	GATTAACCAGCTCAT
A0361	anti-human CD59	AATTAGCCGTCGAGA
A0364	anti-human CD13	TTTCAACGCCCTTTC
A0372	anti-human CD61	AGGTTGGAGTAGACT
A0382	anti-human CD177	AGTATGGAGCCATAT
A0383	anti-human CD55	GCTCATTACCCATTA
A0398	anti-human CD115 (CSF-1R)	AATCACGGTCCTTGT
A0401	anti-human CD301 (CLEC10A)	ACCTAGAAATCAGCA
A0403	anti-human CD207 (Langerin)	CATTCTTCACGGGAT
A0404	anti-human CD63	GAGATGTCTGCAACT
A0405	anti-human CD284 (TLR4)	GCTTAGCTGTATCCG
A0408	anti-human CD172a (SIRPα)	CGTGTTTAACTTGAG
A0409	anti-human CD85g (ILT7)	TGTCAGTTCCTATGA
A0418	anti-human CD243 (ABCB1)	TGACCCGACCTTTAG
A0419	anti-human CD72	CAGTCGTGGTAGATA
A0423	anti-human MERTK	TCCTGCATGTACCCA
A0427	anti-human Folate Receptor β (FR-β)	TGTGGCTAGTCAGTT
A0428	anti-human TIM-4	CGTCATATAGTATGG
A0430	anti-human CD171 (LICAM)	GATGGACGACAATTC
A0432	anti-CD230 (Prion)	CAGGTCCCTTATTTC
A0433	anti-human CD325 (N-Cadherin)	CCTTCCCTTTCCTCT
A0446	anti-human CD93	GCGCTACTTCCTTGA
A0447	anti-human CD200 (OX2)	CACGTAGACCTTTGC
A0569	anti-human CD338 (ABCG2)	TAAGACTTGGCCGTC
A0572	anti-human C5L2	ACAATTTGTCTGCGA
A0574	anti-human CD235a (Glycophorin A)	AGAGTATGTATGGGA
A0575	anti-human CD49a	ACTGATGGACTCAGA
A0579	anti-human CD9	GAGTCACCAATCTGC
A0580	anti-human mast cell tryptase	ACTGATAGACCCGCT
A0586	anti-human CD354 (TREM-1)	TAGCCGTTTCCTTTG
A0588	anti-human CD202b (Tie2/Tek)	CGATCCCTTACCTAT
A0593	anti-human CD203c (E-NPP3)	TAACCGTACCTGCAT
A0598	anti-human CD110	TGTTGTAAGATGCCA
A0803	anti-human CD253 (Trail)	GCCATTCCTGCCTAA
A0804	anti-human CD186 (CXCR6)	GACAGTCGATGCAAC
A0805	anti-human CD226 (DNAM-1)	AGACCAACTCATTCA
A0814	anti-human CD205 (DEC-205)	CTATCGTTTGATGCA
A0815	anti-human CCR10	ATCTGTATGTCACAG
A0816	anti-human CD271 (NGFR)	AACCGCGCTTCAGAT
A0817	anti-human CD109	CACTTAACTCTGGGT
A0819	anti-human CD126 (IL-6Rα)	TGATGGGAGCTTATC
A0820	anti-human GP130	CACGAGAATTTCAGT
A0821	anti-human CD164	GAGGCACTTAACATA
A0822	anti-human CD142	CACTGCCGTCGATTA
A0826	anti-human CD307c/FcRL3	GCCTAGTTTGAACGC
A0843	anti-human CD199 (CCR9)	ATTCCTCATTCCTGA
A0844	anti-human CD45RB	AGATGGGACTCACCA
A0858	anti-human CD46	ACAGTACGACCTTCT
A0861	anti-human CD151 (PETA-3)	CTTACCTAGTCATTC
A0862	anti-human CD218a (IL-18Rα)	TTGTTGTATCCGATC
A0864	anti-human CD352 (NTB-A)	AGTTTCCACTCAGGC
A0865	anti-human VEGFR-3 (FLT-4)	TGATCCGAAGTCGTG
A0866	anti-human CLEC1B (CLEC2)	TGCCAGTATCACGTA
A0868	anti-human IgE	GGATGTACCGCGTAT
A0869	anti-human CD365 (Tim-1)	CTTCTGGGATTCTGG
A0871	anti-human CD162	ATATGTCAGAGCACC
A0872	anti-human CD84	CTCCCTAGTTCCTTT
A0912	anti-human GPR56	GCCTAGTTTCCGTTT
A0913	anti-human CD158d (KIR2DL4)	TTAGCCCGTAGACCA
A0919	anti-human MICA/MICB	CCCGCAGTATAACGA
A0923	anti-human NKp80	TATAGTTCCTCTGTG
A0928	anti-human TSPAN33 (BAAM)	GAGTTCGTTGTTCCA
A0931	anti-human CD131	CTGCATGAGACCAAA
A0932	anti-human Lymphotoxin β Receptor (LT-βR)	CCTCTATTCAGAGCA
A0933	anti-human Annexin A1	CCCACTGGAGCAATT
A0934	anti-human CD179a (VpreB)	TAGATGGGATTCCGG
A0935	anti-human CD74	CTGTAGCATTTCCCT
A0936	anti-human CD317 (BST2, Tetherin)	AAGAGCCGTTGTGAA
A0939	anti-human LAP (TGF-β1)	ATCCTTCCGATTGTG
A0940	anti-human CD116	ATGGACAGTTCGTGT
A0941	anti-human CD37	ACAGTCACTGGGCAA
A0945	anti-human TNF-α	CCTATGAACGTAACG
A0947	anti-human CD215 (IL-15Rα)	CATATTCCGCCGTAA
A0948	anti-human CD321	GACAGTACCGACACT
A1018	anti-human HLA-DR, DP, DQ	AGCTACGAGCAGTAG

## Sheet: MOUSE_189
DNA_ID	Target	Barcode
A0001	antimouse CD4	AACAAGACCCTTGAG
A0002	antimouse CD8a	TACCCGTAATAGCGT
A0003	antimouse CD366 (Tim3)	ATTGGCACTCAGATG
A0004	antimouse CD279 (PD1)	GAAAGTCAAAGCACT
A0012	antimouse CD117 (ckit)	TGCATGTCATCGGTG
A0013	antimouse Ly6C	AAGTCGTGAGGCATG
A0014	antimouse/human CD11b	TGAAGGCTCATTTGT
A0015	antimouse Ly6G	ACATTGACGCAACTA
A0070	antihuman/mouse CD49f	TTCCGAGGATGATCT
A0073	antimouse/human CD44	TGGCTTCAGGTCCTA
A0074	antimouse CD54	ATAACCGACACAGTG
A0075	antimouse CD90.2	CCGATCAGCCGTTTA
A0076	antimouse/human CD15 (SSEA1)	GCTAGTTTGTGCTGC
A0077	antimouse CD73	ACACTTAACGTCTGG
A0078	antimouse CD49d	CGCTTGGACGCTTAA
A0079	antimouse CD200 (OX2)	TCAATTCCGGTAGTC
A0090	Mouse IgG1, κ isotype Ctrl	GCCGGACGACATTAA
A0091	Mouse IgG2a, κ isotype Ctrl	CTCCTACCTAAACTG
A0092	Mouse IgG2b, κ isotype Ctrl	ATATGTATCACGCGA
A0093	antimouse CD19	ATCAGCCATGTCAGT
A0095	Rat IgG2b, κ Isotype Ctrl	GATTCTTGACGACCT
A0096	antimouse CD45	TGGCTATGGAGCAGA
A0097	antimouse CD25	ACCATGAGACACAGT
A0098	antimouse CD135	GTAGCAAGATTCAAG
A0103	antimouse/human CD45R/B220	CCTACACCTCATAAT
A0104	antimouse CD102	GATATTCAGTGCGAC
A0105	antimouse CD115 (CSF1R)	TTCCGTTGTTGTGAG
A0106	antimouse CD11c	GTTATGGACGCTTGC
A0107	antimouse CD21/CD35 (CR2/CR1)	GGATAATTTCGATCC
A0108	antimouse CD23	TCTCTTGGAAGATGA
A0109	antimouse CD16/32	TTCGATGCTGGAGCA
A0110	antimouse CD43	TTGGAGGGTTGTGCT
A0111	antimouse CD5	CAGCTCAGTGTGTTG
A0112	antimouse CD62L	TGGGCCTAAGTCATC
A0113	antimouse CD93 (AA4.1, early B lineage)	GGTATTTCCTGTGGT
A0114	antimouse F4/80	TTAACTTCAGCCCGT
A0115	antimouse FcεRIα	AGTCACCTCGAAGCT
A0116	antimouse Ly6G/Ly6C (Gr1)	TAGTGTATGGACACG
A0117	antimouse IA/IE	GGTCACCAGTATGAT
A0118	antimouse NK1.1	GTAACATTACTCGTC
A0119	antimouse Siglec H	CCGCACCTACATTAG
A0120	antimouse TCR β chain	TCCTATGGGACTCAG
A0121	antimouse TCR γ/δ	AACCCAAATAGCTGA
A0122	antimouse TER119/Erythroid Cells	GCGCGTTTGTGCTAT
A0130	antimouse Ly6A/E (Sca1)	TTCCTTTCCTACGCA
A0157	antimouse CD45.2	CACCGTCATTCAACC
A0178	antimouse CD45.1	CCTATGGACTTGGAC
A0182	antimouse CD3	GTATGTCCGCTCGAT
A0184	antimouse CD335 (NKp46)	CCCTTTCACCTCGAA
A0190	antimouse CD274 (B7H1, PDL1)	TCGATTCCACCAACT
A0191	antimouse/rat/human CD27	CAAGGTATGTCACTG
A0192	antimouse CD20	TCCACTCCCTGTATA
A0193	antimouse CD357 (GITR)	GGCACTCTGTAACAT
A0194	antimouse CD137	TCCCTGTATAGATGA
A0195	antimouse CD134 (OX40)	CTCACCTACCTATGG
A0197	antimouse CD69	TTGTATTCCGCCATT
A0198	antimouse CD127 (IL7Rα)	GTGTGAGGCACTCTT
A0200	antimouse CD86	CTGGATTTGTGTATC
A0201	antimouse CD103	TTCATTAGCCCGCTG
A0203	antimouse CD150 (SLAM)	CAACGCCTAGAAACC
A0204	antimouse CD28	ATTAAGAGCGTGTTG
A0209	antimouse TCR Vγ1.1/Cr4	TCGTTTAACCAGCCT
A0210	antimouse TCR Vγ3	TCGTGGTCCCTTTCT
A0211	antimouse TCR Vγ2	AAGCTGCACCGTAAT
A0212	antimouse CD24	TATATCTTTGCCGCA
A0214	antihuman/mouse integrin β7	TCCTTGGATGTACCG
A0225	antimouse CD196 (CCR6)	CTCTCTGCATTCCTC
A0226	antimouse CD106	CGTTCCTACCTACCT
A0227	antimouse CD122 (IL2Rβ)	GGTATGCGACACTTA
A0228	antimouse CD183 (CXCR3)	GTTCACGCCGTGTTA
A0229	antimouse/rat CD62P (Pselectin)	TGTGTGCCGTAGACT
A0230	antimouse CD8b (Ly3)	TTCCCTCTATGGAGC
A0231	antimouse H2Kb bound to SIINFEKL	CGTTTATGGGATGGG
A0232	antimouse MAdCAM1	TTGGGCGATTAAGAA
A0235	antimouse TCR Vβ8.1, 8.2	ACTATCCGTTGTGCT
A0236	Rat IgG1, κ isotype Ctrl	ATCAGATGCCCTCAT
A0237	Rat IgG1, λ Isotype Ctrl	GGGAGCGATTCAACT
A0238	Rat IgG2a, κ Isotype Ctrl	AAGTCAGGTTCGTTT
A0240	Rat IgG2c, κ Isotype Ctrl	TCCAGGCTAGTCATT
A0241	Armenian Hamster IgG Isotype Ctrl	CCTGTCATTAAGACT
A0250	antimouse/human KLRG1 (MAFA)	GTAGTAGGCTAGACC
A0354	antimouse TCR Vβ5.1, 5.2	CTCAACAGTATTCTG
A0376	antimouse CD195 (CCR5)	ACCAGTTGTCATTAC
A0377	antimouse CD197 (CCR7)	TTATTAACAGCCCAC
A0380	antirat CD90/mouse CD90.1	AGTATGGGATGCAAT
A0381	antimouse Panendothelial Cell Antigen	CGTCCTAGTCATTGG
A0388	antimouse CD152	AGTGTTTGTCCTGGT
A0415	antiP2RY12	TTGCTTATTTCCGCA
A0416	antimouse CD300LG (Nepmucin)	CGGTCCGTATCATTT
A0417	antimouse CD163	GAGCAAGATTAAGAC
A0421	antimouse CD49b	CGCGTTAGTAGAGTC
A0422	antimouse CD172a (SIRPα)	GATTCCCTTGTAGCA
A0424	antimouse CD14	AACCAACAGTCACGT
A0426	antimouse CD192 (CCR2)	AGTGCGATCTGCAAC
A0429	antimouse CD48	AGAACCGCCGTAGTT
A0431	antimouse CD170 (SiglecF)	TCAATCTCCGTCGCT
A0437	antimouse/human CD207	CGATTTGTATTCCCT
A0439	antimouse CD201 (EPCR)	TATGATCTGCCCTTG
A0440	antimouse CD169/Siglec1	ATTGACGACAGTCAT
A0441	antimouse CD71	ACCGACCAGTAGACA
A0442	antimouse Notch 1	TCCGGTCACTCAGTA
A0443	antimouse CD41	ACTTGGATGGACACT
A0444	antimouse CXCR4	GTCGTGGTGTTGTTC
A0448	antimouse CD204 (Scavenger R1)	AGCTAGACACGTTGT
A0449	antimouse CD326 (EpCAM)	ACCCGCGTTAGTATG
A0450	antimouse IgM	AGCTACGCATTCAAT
A0552	antimouse CD304 (Neuropilin1)	CCAGCTCATTCAACG
A0554	antimouse CD309 (VEGFR2, Flk1)	AGTTGTCCTGTACGA
A0555	antimouse CD36	TTTGCCGCTACGACA
A0556	antimouse CD370 (CLEC9A, DNGR1)	AACTCAGTTGTGCCG
A0557	antimouse CD38	CGTATCCGTCTCCTA
A0558	antimouse CD55 (DAF)	ATTGTTGTCAGACCA
A0559	antimouse CD63	ATCCGACACGTATTA
A0560	antimouse CD68	CTTTCTTTCACGGGA
A0561	antimouse CD79b (Igβ)	TAACTCAGTGCGAGT
A0562	antimouse CD83	TCTCAGGCTTCCTAG
A0563	antimouse CX3CR1	CACTCTCAGTCCTAT
A0564	antimouse Folate Receptor β (FRβ)	CTCAGATGCCCTTTA
A0565	antimouse MERTK (Mer)	AGTAGAGCAACTCGT
A0566	antimouse CD301b	CTTGCCTTGCGATTT
A0567	antimouse Tim4	TGCTGGAGGGTATTC
A0568	antimouse/rat XCR1	TCCATTACCCACGTT
A0570	antimouse/rat CD29	ACGCATTCCTTGTGT
A0571	antimouse IgD	TCATATCCGTTGTCC
A0573	antimouse CD140a	GTCATTGCGGTCCTA
A0595	antimouse CD11a	AGAGTCTCCCTTTAG
A0596	antimouse ESAM	TATAGTTTCCGCCGT
A0807	antimouse CD200R (OX2R)	ATTCTTTCCCTCTGT
A0808	antimouse CCR3 (CD193)	TAGAACCGTATCCGT
A0809	antimouse CD200R3	ATCAACTTGGAGCAG
A0810	antimouse CD138 (Syndecan1)	GCGTTTGTATGTACT
A0811	antimouse CD317 (BST2, PDCA1)	TGTGGTAGCCCTTGT
A0812	antimouse CD105	TATCCCTGCCTTGCA
A0813	antimouse CD9	TAGCAGTCACTCCTA
A0824	antimouse P2X7R	TGCTTCATTCATGTG
A0825	antimouse CD371 (CLEC12A)	GCGAGAAATCTGCAT
A0827	antimouse CD22	AGGTCCTCTCTGGAT
A0833	antimouse CD194 (CCR4)	TTCATGTGTTTGTGC
A0834	antimouse CD39	GCGTATTTAACCCGT
A0835	antimouse CD314 (NKG2D)	GAGGCTTATCATTTC
A0836	antimouse DR3 (TNFRSF25)	GCTTGGGCAATTAAG
A0837	antimouse IL33Rα (IL1RL1, ST2)	GCGATGGAGCATGTT
A0839	antimouse Ly49H	CCAGTAGGCTTATTA
A0840	antimouse Ly49G	CGTATCTGTCATTAG
A0841	antimouse Ly49D	TATATCCCTCAACGC
A0842	antimouse Ly49A	AATTCCGTCAGATGA
A0846	antimouse CD185 (CXCR5)	ACGTAGTCACCTAGT
A0847	antimouse CD278 (ICOS)	ACTGCCATATCCCTA
A0848	antimouse TIGIT (Vstm3)	GAAAGTCGCCAACAG
A0849	antimouse CD80	GACCCGGTGTCATTT
A0850	antimouse CD49a	CCATTCATTTGTGGC
A0851	antimouse CD1d (CD1.1, Ly38)	CAACTTGGCCGAATC
A0852	antimouse CD226 (DNAM1)	ACGCAGTATTTCCGA
A0854	antimouse CD199 (CCR9)	CCCTCTGGTATGGTT
A0857	antimouse CD34	GATTCCTTTACGAGC
A0875	antimouse TLR4 (CD284)/MD2 Complex	GCAGTTGTCCGATTC
A0876	antimouse CD300c/CD300d/MAIRII	GTGATCTAAGATGCG
A0877	antimouse JAML	GTTATGGTTCGTGTT
A0879	antimouse IL21 Receptor	GATTCCGACAGTAGA
A0880	antimouse GITRL	GTATTCCGCACCTAT
A0881	antimouse CD272 (BTLA)	TGACCCTATTGAGAA
A0882	antimouse PIRA/B	TGTAGAGTCAGACCT
A0883	antimouse CD26 (DPP4)	ATGGCCTGTCATAAT
A0884	antimouse DLL1	AGACCTCCTTACGAT
A0885	antimouse CD270 (HVEM)	GATCCGTGTTGCCTA
A0887	antimouse CD339 (Jagged 1)	TAGTATGCTGGAGCG
A0888	antimouse Notch 4	GTACTTAACGTCATC
A0889	antimouse CAT1 (SLC7A1)	AAGCTGCATTTCCTT
A0890	antimouse 41BB Ligand (CD137L)	CAGTTCAGTACGCAG
A0891	antimouse ENPP1 (PC1)	CATTAACCGCCCTTA
A0892	antimouse CD2	TTGCCGTGTGTTTAA
A0893	antimouse CD120b (TNF R Type II/p75)	GAAGCTGTATCCGAA
A0895	antimouse/human Mac2 (Galectin3)	GATGCAATTAGCCGG
A0903	antimouse CD40	ATTTGTATGCTGGAG
A0904	antimouse CD31	GCTGTAGTATCATGT
A0905	antimouse CD107a (LAMP1)	AAATCTGTGCCGTAC
A0907	antimouse CD198 (CCR8)	ATCTCCGTTGTGCGA
A0909	antimouse CD182 (CXCR2)	TTTCCTTGTAGAGCG
A0910	antimouse/rat CD61	TTCTTTACCCGCCTG
A0914	antimouse CD273 (B7DC, PDL2)	CACTCCTTGTAGTCA
A0916	antimouse CD124 (IL4Rα)	GAACCGTAGTATAAC
A0917	antimouse CD95 (Fas)	CACATCGTTTGTGTA
A0924	antimouse CD252 (OX40 Ligand)	TCTCAGAACAGCCCT
A0925	antimouse CD253 (TRAIL)	CCCTTTCCGATTCAA
A0926	antimouse CD186 (CXCR6)	TGTCAGGTTGTATTC
A0927	antimouse CD159a (NKG2AB6)	GTGTTTGTGTTCCTG
A0930	antimouse Ly108	CGATTCTTTGCGAGT
A0937	antimouse CD202b (Tie2)	TGTTTGTAAGTTCCC
A1006	antimouse CD160	GCGTATGTCAGTACC
A1007	antimouse CD85k (gp49 Receptor)	ATGTCAACTCTGGGA
A1008	antimouse CD51	GGAGTCAGGGTATTA
A1009	antimouse CD94	CACAGTTGTCCGTGT
A1010	antimouse CD205 (DEC205)	CATATTGGCCGTAGT
A1011	antimouse CD155 (PVR)	TAGCTTGGGATTAAG
A1012	antimouse CD178 (FasL)	GTCACGTAGTATCTT
A1013	antimouse CD365 (Tim1)	ATGGGATTAACCGTC
A1016	antimouse CD157 (BST1)	AGAGCAATTTCAGGG
A1019	antimouse CD215 (IL15Rα)	TGTACGCATGTATGG
